# Supplementary material for: EphA2 Interacts with Tim-4 through Association between Its FN3 Domain and the IgV Domain of Tim-4
Source: Cells. 2021 May 22;10(6):1290. doi: 10.3390/cells10061290 (PMC8224564; doi:10.3390/cells10061290)
Supplement: Supplementary file 1 [file cells-10-01290-s001.zip]

Archive with 1 entries (1 files):
- cells-1214002-supplementary.xlsx
