# Supplementary material for: EphA2 Interacts with Tim-4 through Association between Its FN3 Domain and the IgV Domain of Tim-4
Source: Cells. 2021 May 22;10(6):1290. doi: 10.3390/cells10061290 (PMC8224564; doi:10.3390/cells10061290)
Supplement: Supplementary file 1 [file cells-10-01290-s001.zip › cells-1214002-supplementary.xlsx]

## Sheet: Sheet1
		Tim-4	Axl	Cdon	Cntn2	Dcc	Dscam	Igsf9	Il12b	L1cam	Lrfn2	Lrfn3	Lrfn4	Lrfn5	Lrit1	Lrrn1	Neo1	Nfasc	Nphs1	Nrcam	Ptprd	Ptprf	Ptprk	Ptprm	Ptprs	Ptprt	Punc	Sdk1	Tie1	Mertk	Tyro3	IL11RA (Human)	IL6R (Human)	Boc	Csf2rb	Csf3r	Epha1	Epha2	Epha3	Epha4	Epha5	Epha6	Epha7
	adipose tissue	0	649	0	0	0	0	0	0	0	0	0	0	0	0	0	0	0	0	0	0	0	0	0	1948	0	0	0	0	0	0	77	0	0	0	0	0	0	0	0	0	0	0
	adrenal gland	0	0	1543	0	0	0	0	0	0	0	0	0	0	0	0	385	0	0	0	0	0	0	0	0	0	0	0	385	0	0	60	0	0	0	0	0	0	0	0	0	0	0
	bladder	0	61	0	0	0	0	0	0	0	0	0	0	0	0	0	0	0	0	0	0	184	0	61	184	0	0	122	61	61	0	0	0	61	0	0	61	0	0	0	0	0	0
	blood	0	1669	0	0	0	0	0	0	0	0	0	0	0	0	0	0	0	0	0	0	0	0	0	178	0	0	0	0	0	0	24	122	0	953	0	0	0	0	59	0	0	0
	bone	0	176	0	0	0	0	0	0	0	29	0	0	0	0	0	0	0	0	0	0	117	0	88	146	0	0	0	88	0	0	27	69	381	0	0	29	58	0	0	0	0	0
	bone marrow	0	88	0	0	0	0	0	29	0	0	0	0	0	0	0	58	0	0	0	0	7	14	0	36	0	0	0	7	7	0	0	61	44	139	66	22	29	0	0	0	0	14
	brain	0	58	98	628	35	48	111	0	210	94	18	73	98	0	84	149	302	6	178	134	283	29	35	687	27	14	75	21	4	159	32	11	73	6	2	0	8	52	149	98	6	75
	connective tissue	0	403	0	0	0	0	0	0	0	0	0	0	0	0	0	0	0	0	0	0	0	100	201	50	0	0	0	0	0	0	0	33	100	0	0	0	0	0	0	0	0	0
	dorsal root ganglion	0	0	0	1153	0	247	82	0	0	82	0	82	164	0	247	0	0	0	0	0	164	0	0	164	0	0	0	164	0	164			82	0	0	0	0	0	0	0	0	82
	embryonic tissue	4	64	28	118	5	4	57	0	2	4	4	22	17	0	11	57	16	4	19	28	197	53	26	109	5	63	2	23	5	38	28	4	36	0	61	25	41	41	67	7	0	56
	epididymis	0	322	0	0	0	0	0	0	0	0	0	0	0	0	0	0	0	0	0	0	322	0	0	0	0	0	0	0	0	0			0	0	0	0	0	0	0	0	0	0
	extraembryonic tissue	0	80	0	0	0	0	93	0	0	0	53	26	0	0	0	13	13	0	0	0	214	0	0	53	0	0	200	0	0	80			0	13	0	0	53	0	0	0	0	13
	eye	0	86	113	91	21	5	140	0	86	16	16	10	43	102	26	80	161	5	237	80	258	86	26	253	16	10	26	26	0	43	33	14	16	5	0	5	16	86	26	64	0	37
	fertilized ovum	0	0	0	0	0	0	0	0	0	0	0	0	0	0	0	35	0	0	0	0	143	0	0	0	0	35	0	0	0	0			0	0	0	0	0	0	107	0	0	215
	heart	0	91	36	0	0	0	0	0	0	0	0	0	0	0	0	36	0	0	0	54	0	36	54	0	0	0	0	128	18	54	33	22	0	54	0	0	18	0	18	0	0	18
	inner ear	0	26	26	106	0	0	80	0	0	0	26	26	0	0	0	80	0	0	0	53	213	53	133	80	0	80	0	26	26	0			133	26	587	0	0	26	80	0	0	106
	intestine	0	34	11	0	0	0	57	0	0	0	23	23	0	0	0	126	0	0	0	34	345	69	0	57	0	0	0	0	0	0	30	21	0	0	0	57	0	0	0	0	0	0
	joint	0	412	0	0	0	0	0	0	0	0	0	0	0	0	0	0	294	0	0	0	0	58	0	0	0	0	0	58	0	235			0	58	471	0	0	117	0	0	0	0
	kidney	0	24	0	0	0	0	8	0	32	0	0	8	0	0	8	48	0	32	0	169	64	16	0	16	0	0	0	97	24	0	14	4	0	0	0	32	0	0	16	0	0	8
	liver	0	8	0	0	0	0	0	0	0	0	0	17	0	35	0	26	0	0	0	35	89	17	0	71	0	0	0	17	26	0	24	38	8	8	0	35	8	0	0	0	0	0
	lung	10	160	20	0	0	0	50	0	10	10	20	40	0	0	10	120	20	0	0	0	190	50	30	60	0	0	20	120	20	60	29	17	20	10	50	50	40	60	50	0	0	30
	lymph node	136	408	68	0	0	0	0	136	68	0	0	0	0	0	68	68	408	0	0	0	204	0	0	0	0	0	0	0	0	0	44	77	0	68	0	0	68	68	0	0	0	0
	mammary gland	13	122	26	0	0	9	29	0	6	0	0	59	0	0	0	62	0	0	0	3	283	59	26	118	0	0	0	26	19	79	13	26	79	19	9	23	79	3	9	0	0	13
	molar	0	0	0	0	0	0	0	0	0	0	0	0	0	0	0	0	0	0	0	283	0	0	0	0	0	0	0	0	283	0			0	0	0	0	0	0	0	0	0	0
	muscle	0	73	73	0	0	0	0	0	0	0	0	110	0	0	0	36	0	0	0	0	36	0	0	147	0	0	0	0	0	0	0	18	0	0	0	73	0	0	0	0	0	0
	nasopharynx	0	251	125	0	0	0	0	0	0	0	0	251	0	0	0	502	125	0	125	125	754	0	0	754	0	0	0	0	0	251			251	0	125	125	0	0	0	125	0	0
	olfactory mucosa	0	0	0	0	0	0	0	0	0	0	0	0	0	0	1777	0	0	0	0	0	0	0	0	1481	0	0	0	0	0	2962			0	0	0	0	0	0	0	0	0	0
	ovary	0	109	54	54	0	0	0	0	0	0	0	0	0	0	36	54	0	0	36	109	54	0	0	72	0	0	0	72	0	145	68	9	18	0	0	0	0	0	127	0	0	18
	oviduct	0	0	0	0	0	0	0	0	0	0	0	0	0	0	261	0	0	0	0	0	0	0	0	0	0	0	0	0	0	0			0	0	0	0	0	0	0	0	0	0
	pancreas	0	9	94	0	0	9	28	0	0	0	18	112	0	0	28	84	47	0	9	160	1044	0	75	9	9	112	18	0	0	0	0	28	28	0	0	37	9	160	0	0	0	56
	pineal gland	0	0	256	0	0	0	0	0	0	0	0	0	0	0	0	0	768	0	0	0	0	0	0	0	0	0	0	0	0	0			0	0	0	0	0	0	0	0	0	0
	pituitary gland	0	55	55	55	0	0	0	0	0	0	0	55	55	0	55	55	0	0	0	166	221	0	0	110	0	0	110	0	0	0	0	0	0	0	0	55	0	0	0	110	0	221
	prostate	0	33	0	0	0	0	0	0	33	0	0	0	0	0	0	67	0	0	0	101	0	0	0	33	0	0	0	0	0	0	31	36	0	0	0	0	0	33	0	0	0	0
	salivary gland	0	0	51	0	0	0	0	0	0	0	0	0	0	0	0	103	0	0	0	0	309	0	0	51	0	0	0	51	0	0	0	0	0	0	0	0	51	0	0	51	0	0
	skin	0	454	16	0	0	0	33	8	16	0	0	0	0	0	25	8	0	0	184	16	100	0	100	67	0	0	8	16	75	33	18	47	75	2589	42	75	8	0	8	0	0	0
	spinal cord	0	121	0	40	121	0	282	0	0	161	0	40	161	0	323	0	201	0	121	363	161	80	80	80	0	0	0	40	0	80			0	0	0	0	0	80	242	323	0	40
	spleen	32	162	0	0	0	0	0	32	0	0	0	0	0	0	0	54	21	0	0	0	21	0	54	0	0	0	0	32	0	0	74	93	21	205	32	0	0	43	0	0	0	0
	stomach	0	0	0	0	0	0	0	0	0	0	0	0	0	0	0	188	0	0	0	0	188	125	62	188	0	0	0	0	0	31	31	20	0	0	0	0	0	0	0	0	0	0
	sympathetic ganglion	0	0	0	0	0	0	0	0	801	0	0	200	0	0	0	0	0	0	100	200	0	100	0	400	0	0	200	0	0	100			0	0	0	0	0	0	0	700	0	0
	testis	0	123	0	0	8	0	16	0	0	8	0	0	0	0	0	24	0	8	0	32	49	16	16	24	0	0	0	24	41	8	6	2	0	8	0	8	8	0	0	8	16	32
	thymus	41	107	8	0	0	0	0	8	8	0	0	8	0	0	0	0	8	0	16	0	74	8	8	165	0	0	0	82	0	66	50	37	8	24	0	82	0	16	8	0	0	8
	thyroid	0	0	0	0	0	0	0	0	0	0	0	0	0	0	0	0	0	0	0	0	340	0	0	0	0	0	0	0	113	0	0	0	0	0	0	0	0	0	0	0	0	0
	tongue	0	0	0	0	0	0	0	0	0	0	0	0	0	0	0	0	0	0	0	0	90	0	0	0	0	0	0	0	0	0			0	0	0	0	0	0	180	0	0	0
	turbinate	0	0	0	0	0	0	0	0	0	0	0	0	0	0	0	0	0	0	0	0	0	0	0	0	0	0	0	0	0	0			0	0	0	0	0	0	0	0	0	0
	uterus	0	437	0	0	0	0	0	0	0	0	0	0	0	0	0	0	0	0	0	0	0	0	0	0	0	0	0	0	0	145	38	43	0	0	0	0	0	0	0	0	0	0
	vagina	0	0	0	0	0	0	0	0	0	0	0	0	0	0	0	0	0	0	0	0	306	0	0	0	0	0	0	306	0	0			153	0	153	0	0	0	153	0	0	0
	vesicular gland	0	0	0	0	0	0	0	0	0	0	0	0	0	0	0	0	0	0	0	0	0	0	0	0	0	0	0	0	0	0			0	0	0	0	0	0	0	0	0	0
		Tim-4	Epha8	Ephb1	Ephb2	Ephb3	Ephb4	Ephb6	Epor	Flrt1	Flrt2	Flrt3	Fndc3a	Fndc3b	Fndc4	Fndc5	Ghr	Ifngr2	Igf1r	Il20rb	IL23R (Human)	Il31ra	Il6st	Il7r	Insr	Insrr	Lepr	Mpl	Osmr	Prlr	Ptprb	Ptprc	Ptprg	Ptprh	Ptprj	Ptpro	Ptprz1	Ros1	Sorl1	Tek	Umodl1	Ush2a	Vasn
	adipose tissue	0	0	0	0	0	0	0	649	0	0	0	0	0	0	0	0	0	1298	0	0	0	0	0	0	0	0	0	0	0	0	0	0	0	0	0	0	0	0	0	0	0	0
	adrenal gland	0	0	0	385	0	0	0	0	0	0	0	0	385	0	0	771	385	0	0	0	0	0	0	771	0	0	0	0	385	0	771	0	0	385	771	0	0	385	0	0	0	385
	bladder	0	0	0	122	0	61	0	0	0	0	0	61	122	0	0	0	122	184	0	0	0	0	0	61	0	184	0	0	184	184	0	0	0	245	0	61	0	122	0	0	0	307
	blood	0	0	0	0	0	0	0	0	0	0	0	59	298	0	0	0	0	0	0	0	0	59	774	59	0	0	0	0	0	0	596	0	0	0	0	0	0	0	0	0	0	0
	bone	0	0	0	117	58	0	234	88	0	0	0	58	0	0	0	58	0	88	0	0	0	322	58	29	0	0	0	0	0	0	58	29	0	58	29	0	0	117	0	0	0	264
	bone marrow	0	0	0	0	14	0	0	0	0	0	0	36	161	7	0	7	7	110	0	184	0	14	975	7	0	0	88	29	7	0	1349	14	0	110	29	7	0	88	0	0	0	22
	brain	0	0	84	90	21	23	84	8	6	84	73	71	29	56	48	6	35	96	0	0	0	52	0	33	0	8	0	0	12	185	6	63	2	71	122	214	0	153	16	0	2	25
	connective tissue	0	0	0	0	0	100	0	0	0	100	0	0	50	0	0	302	0	403	0	0	0	858	0	50	0	0	0	0	50	0	0	0	0	0	0	0	0	0	0	0	0	252
	dorsal root ganglion	0	0	0	82	0	0	0	0	0	0	82	0	0	0	0	0	82	0	0		0	0	0	164	0	164	0	0	0	0	0	164	0	0	247	0	0	0	0	0	0	0
	embryonic tissue	4	0	16	48	13	44	23	8	5	51	70	64	35	17	20	30	5	79	2	0	10	87	2	17	2	10	0	1	30	5	0	125	1	1	10	16	0	33	13	11	2	69
	epididymis	0	0	0	0	0	0	0	0	0	0	0	0	0	0	0	0	0	0	0		0	0	0	644	0	0	0	0	322	644	0	644	0	322	0	0	0	0	0	0	0	0
	extraembryonic tissue	0	0	0	0	13	0	0	0	0	0	0	53	1793	53	0	160	40	13	0		0	13	0	0	0	200	0	0	40	13	0	0	0	0	0	0	0	26	26	0	0	13
	eye	0	26	26	107	32	5	48	5	10	70	43	91	37	32	16	48	48	199	0	0	10	70	5	75	0	10	0	16	0	21	10	113	5	10	75	75	0	59	21	0	48	80
	fertilized ovum	0	0	0	0	0	107	0	0	0	0	0	179	107	0	35	0	0	71	35		71	0	0	0	0	0	0	0	609	0	0	0	0	0	71	0	0	215	0	0	0	0
	heart	0	0	0	0	0	18	0	18	0	18	36	18	36	0	18	73	183	109	0	0	0	54	18	73	0	54	0	0	18	54	0	91	0	0	18	0	0	73	36	0	0	183
	inner ear	0	0	26	0	80	133	53	133	0	0	26	160	26	80	0	53	0	80	0		0	26	0	0	0	0	53	133	0	53	53	26	0	0	0	0	0	26	80	26	0	80
	intestine	0	0	0	80	34	46	11	0	0	11	23	11	80	0	11	0	23	23	0		0	23	0	34	0	0	0	0	0	0	11	11	34	11	46	11	0	23	11	0	0	11
	joint	0	0	0	0	0	235	0	0	0	0	0	0	0	117	0	0	0	0	0		0	117	0	0	0	0	0	0	0	0	0	0	0	0	117	353	0	0	0	0	0	117
	kidney	0	0	0	0	16	32	0	8	32	16	24	105	97	0	0	323	16	48	0	0	0	16	0	97	40	16	0	24	242	40	0	24	0	8	8	0	0	56	16	0	0	56
	liver	0	0	0	0	0	0	0	17	0	0	0	53	62	35	0	233	8	26	8	0	0	17	17	44	0	8	0	0	170	0	0	17	8	0	0	0	0	26	0	0	0	0
	lung	10	0	20	0	40	90	30	0	0	60	20	40	120	20	0	40	70	60	10	0	80	10	0	60	0	30	0	20	30	60	60	20	0	0	20	30	20	70	10	0	0	380
	lymph node	136	0	0	0	0	0	0	136	0	0	0	0	0	0	0	0	0	0	0	0	0	0	136	0	0	0	0	204	0	0	204	0	0	0	0	0	0	68	0	0	0	0
	mammary gland	13	0	3	6	49	92	59	9	0	9	29	46	118	6	3	128	29	46	52	0	19	82	6	79	0	6	3	72	131	59	39	39	0	42	6	32	0	52	36	0	0	131
	molar	0	0	0	0	0	0	0	0	0	0	0	0	0	283	0	0	0	283	0		283	0	0	0	0	0	0	0	0	283	0	283	0	0	0	0	0	0	0	0	0	0
	muscle	0	0	0	0	0	36	0	0	0	73	0	110	36	0	110	331	0	0	0	0	73	0	73	0	0	0	0	0	73	110	0	36	0	0	0	0	0	73	36	0	0	0
	nasopharynx	0	125	125	0	0	0	0	0	0	125	0	0	0	0	0	0	0	0	0		0	0	0	0	0	0	0	0	0	0	125	125	0	0	0	0	0	0	0	125	0	125
	olfactory mucosa	0	0	0	0	0	0	0	0	0	0	0	0	0	0	0	0	0	0	0		0	0	0	0	0	0	0	0	0	0	0	0	0	0	0	0	0	296	0	6518	0	0
	ovary	0	0	0	0	0	36	36	0	0	54	18	54	127	0	36	0	0	164	0	0	164	36	0	36	0	18	0	0	583	0	0	109	0	18	18	0	0	236	36	656	54	18
	oviduct	0	0	0	0	0	0	261	0	0	0	0	0	0	0	0	0	0	0	0		0	0	0	0	0	0	0	0	0	0	522	0	0	0	0	0	0	0	0	0	0	522
	pancreas	0	0	0	0	9	9	0	0	0	112	9	150	320	0	0	103	0	376	0	0	0	131	0	18	75	0	0	0	178	47	18	28	0	0	0	9	0	395	37	0	18	18
	pineal gland	0	0	0	0	0	256	0	0	0	0	0	0	0	512	0	0	0	0	0		0	0	0	0	0	0	0	0	0	0	0	0	0	0	0	0	0	256	0	0	0	0
	pituitary gland	0	0	0	0	55	55	0	0	0	0	0	387	110	0	0	110	0	166	0	0	110	0	0	55	0	0	0	55	110	0	0	110	0	0	55	0	0	442	0	0	0	0
	prostate	0	0	0	0	0	0	0	0	0	67	67	67	33	0	0	33	67	33	0	0	0	33	0	33	0	0	0	33	372	0	0	0	0	0	0	0	0	33	0	0	0	0
	salivary gland	0	0	0	0	0	206	103	0	0	0	0	51	51	0	0	51	51	0	103	0	0	103	0	51	0	0	0	0	0	0	0	0	0	0	0	51	0	154	0	0	0	0
	skin	0	0	16	33	8	50	25	0	0	25	117	109	25	8	8	58	25	75	92	4	0	16	117	33	0	33	0	0	16	8	151	16	0	33	25	0	0	16	8	0	0	117
	spinal cord	0	40	40	40	0	0	40	0	0	0	80	0	40	121	0	0	0	282	0		0	0	0	0	0	0	0	0	121	0	0	80	0	40	161	363	0	161	0	0	0	0
	spleen	32	0	0	0	0	0	0	54	0	0	75	129	140	0	0	32	0	0	0	0	0	54	64	54	0	162	10	270	10	32	768	21	0	21	0	0	0	21	43	0	0	21
	stomach	0	0	0	0	62	0	0	0	0	0	0	0	0	0	0	0	0	94	0	0	0	0	31	0	0	0	0	0	0	0	0	31	0	0	62	0	0	31	0	0	0	125
	sympathetic ganglion	0	0	0	500	0	0	0	0	0	0	0	0	0	0	0	0	0	0	0		0	0	0	0	0	0	0	0	0	0	0	0	0	0	100	0	0	100	0	0	0	0
	testis	0	0	8	0	0	0	0	0	16	8	8	41	24	0	24	0	24	16	0	6	0	16	8	24	0	0	0	16	32	0	0	0	0	8	8	8	0	8	8	0	0	131
	thymus	41	0	0	41	0	0	16	0	0	0	0	90	24	0	0	0	132	115	16	0	8	90	107	24	0	0	0	41	24	0	214	0	0	8	16	0	0	90	8	16	0	57
	thyroid	0	0	0	0	0	0	0	0	0	0	0	0	113	0	0	0	0	0	0	0	0	113	0	0	0	0	0	0	453	0	0	0	0	0	0	0	0	113	0	0	0	0
	tongue	0	0	0	0	0	0	0	0	0	0	0	0	0	0	0	180	0	0	0		0	0	0	0	0	0	0	0	0	0	0	0	0	0	0	0	0	270	0	0	0	0
	turbinate	0	0	0	0	0	0	0	0	0	0	0	0	0	0	0	0	0	0	0		0	0	0	0	0	0	0	0	0	0	0	0	0	0	0	0	0	0	0	0	0	0
	uterus	0	0	0	145	0	145	145	0	0	0	0	145	0	0	0	291	0	145	0	0	0	0	0	0	0	145	0	145	0	145	0	145	0	0	0	0	0	0	0	0	0	0
	vagina	0	0	0	0	0	0	0	0	0	0	0	153	0	0	0	0	0	0	0		0	0	0	306	0	0	0	0	0	0	306	0	0	306	306	0	0	1226	306	0	0	460
	vesicular gland	0	0	0	0	0	0	0	0	0	0	0	0	0	0	0	0	0	0	0		0	0	0	0	0	0	0	0	0	0	0	0	0	0	0	0	0	0	0	0	0	0
